# Supplementary material for: Performance of Density Functional Approximations in Calculations of Electronic Two-Photon Transition Strengths of Fluorescent Dyes
Source: J Phys Chem A. 2025 May 24;129(22):4903–10. doi: 10.1021/acs.jpca.5c01509 (PMC12147207; doi:10.1021/acs.jpca.5c01509)
Supplement: Supplementary file 2 [file jp5c01509_si_002.zip]

Archive with 19 entries (18 files):
- XYZ/
- XYZ/8.xyz
- XYZ/10.xyz
- XYZ/13.xyz
- XYZ/12.xyz
- XYZ/2.xyz
- XYZ/7.xyz
- XYZ/6.xyz
- XYZ/14.xyz
- XYZ/4.xyz
- XYZ/3.xyz
- XYZ/18.xyz
- XYZ/15.xyz
- XYZ/5.xyz
- XYZ/11.xyz
- XYZ/16.xyz
- XYZ/1.xyz
- XYZ/9.xyz
- XYZ/17.xyz
