# Supplementary material for: Performance of Density Functional Approximations in Calculations of Electronic Two-Photon Transition Strengths of Fluorescent Dyes
Source: J Phys Chem A. 2025 May 24;129(22):4903–10. doi: 10.1021/acs.jpca.5c01509 (PMC12147207; doi:10.1021/acs.jpca.5c01509)
Supplement: Supplementary file 2 [file jp5c01509_si_002.zip › XYZ/8.xyz]

          28
optimization at the CAM-B3LYP/6-31G* lev
     C        2.1229655964     1.1204179283    -0.1580282333
     C        1.3599546389    -0.0390374621    -0.0162958390
     C        2.0071802680    -1.2698703364     0.1157437631
     C        3.3881877248    -1.3403646891     0.1073350203
     C        4.1500673755    -0.1771037520    -0.0360990113
     C        3.5068009128     1.0540817125    -0.1689622373
     C       -0.1105897925     0.0346460018    -0.0054694339
     O       -0.6118904717     1.2247504437    -0.2079956200
     B       -2.0166120951     1.5408492540     0.1067127391
     F       -2.5243845745     2.4341721423    -0.7939301098
     S        5.9147030102    -0.3433198268    -0.0400057099
     N       -2.8168960621     0.1748359493    -0.0491200899
     C       -2.1592161086    -1.0024514584     0.0677660695
     C       -2.9014211940    -2.1975234004     0.0539382219
     C       -4.2663196764    -2.1546945593    -0.0996618222
     C       -4.9153182184    -0.9200214502    -0.2476279191
     C       -4.1542920036     0.2194142672    -0.2185393706
     N       -0.8030255072    -1.0571475430     0.1709010468
     F       -2.1347596282     1.9557706385     1.4063136477
     H       -2.3543230530    -3.1258819793     0.1559984238
     H       -4.8399245632    -3.0759915541    -0.1131582059
     H       -5.9878429738    -0.8545054062    -0.3812248518
     H       -4.5672597822     1.2144457123    -0.3279398643
     H        1.4075872820    -2.1655477722     0.2252747323
     H        3.8814329034    -2.3017146519     0.2112893629
     H        4.0854380579     1.9657111689    -0.2793534116
     H        1.6213257569     2.0755725701    -0.2576624748
     H        6.2002546004     0.9605186889    -0.1912448493
 
