# Supplementary material for: Performance of Density Functional Approximations in Calculations of Electronic Two-Photon Transition Strengths of Fluorescent Dyes
Source: J Phys Chem A. 2025 May 24;129(22):4903–10. doi: 10.1021/acs.jpca.5c01509 (PMC12147207; doi:10.1021/acs.jpca.5c01509)
Supplement: Supplementary file 2 [file jp5c01509_si_002.zip › XYZ/10.xyz]

          44
optimization at the CAM-B3LYP/6-31G* lev
     C       -3.5880634661     1.1562448818     0.1171801009
     C       -2.7265227759     0.0649015550     0.0118097661
     C       -3.2840081258    -1.2036350876    -0.2027728187
     C       -4.6501267849    -1.3708239600    -0.2945025783
     C       -5.5026975404    -0.2689022389    -0.1778776414
     C       -4.9647801848     1.0023470729     0.0272690088
     C       -1.2654032287     0.1975572582     0.1176641393
     O       -0.5801832157    -0.8454423574    -0.2819588045
     B        0.8056122789    -1.0702000270     0.1399502179
     F        0.7896028214    -1.6508128394     1.3931192278
     O       -6.8265724485    -0.5329120113    -0.2809560444
     N        1.5847208441     0.3377042512     0.2366201600
     C        0.8063379449     1.4244473918     0.4081953103
     C        1.3600284750     2.7378535183     0.3631092389
     C        2.6430807004     2.9008843279    -0.0161593674
     C        3.4862930680     1.7715168752    -0.2142044335
     C        2.9720949802     0.4677795593     0.0356797861
     C        3.9097787411    -0.6087293205     0.1101960471
     C        5.2196361894    -0.3404900475    -0.2617296170
     C        5.6889178584     0.9178303920    -0.6434905376
     C        4.8274316576     1.9797951357    -0.5770783266
     C       -0.6075016029     1.3173270756     0.5383467353
     C        3.6991601151    -1.9972427539     0.6959637498
     C        3.9348662495    -3.1452778005    -0.2900470204
     F        1.4014075029    -1.8311504637    -0.8284552768
     H        0.7007376426     3.5785333285     0.5416441708
     H        3.0646533767     3.8923965080    -0.1535086308
     H        5.1596399293     2.9933901665    -0.7802624732
     H        6.7273591828     1.0529100983    -0.9269078396
     H        5.9295025093    -1.1604829880    -0.2079612378
     H       -1.1488451111     2.2061956094     0.8276519117
     H       -2.6214223344    -2.0560246210    -0.2912840193
     H       -5.0899566941    -2.3488457196    -0.4550024232
     H       -5.6033277838     1.8728420236     0.1092311845
     H       -3.1894581179     2.1553044360     0.2560227742
     H        2.7255401891    -2.1000958380     1.1594524154
     H        4.4284456617    -2.0865805091     1.5114325363
     H        3.8011160533    -4.1048020596     0.2190386514
     H        3.2257567376    -3.0952890383    -1.1152007120
     H        4.9498984622    -3.1291815950    -0.7005002643
     C       -7.7373363826     0.5403119672    -0.1661714149
     H       -8.7309325842     0.1046728144    -0.2718622536
     H       -7.6591062105     1.0301725071     0.8115268608
     H       -7.5828708248     1.2842851448    -0.9565404087
 
