# Supplementary material for: Performance of Density Functional Approximations in Calculations of Electronic Two-Photon Transition Strengths of Fluorescent Dyes
Source: J Phys Chem A. 2025 May 24;129(22):4903–10. doi: 10.1021/acs.jpca.5c01509 (PMC12147207; doi:10.1021/acs.jpca.5c01509)
Supplement: Supplementary file 2 [file jp5c01509_si_002.zip › XYZ/13.xyz]

          46
optimization at the CAM-B3LYP/6-31G* lev
     C        5.1406777477     0.9724562759     0.0183934405
     C        3.7304947086     1.0576739791     0.0259678413
     C        2.9387158735    -0.1067694182    -0.0182697963
     C        3.5925764957    -1.3606815591    -0.0722215564
     C        4.9591440347    -1.4242592005    -0.0765405622
     C        5.7526463524    -0.2574293632    -0.0309133732
     N        1.5530932399    -0.0206633035    -0.0049627198
     C        0.9343943478     1.1719535655     0.0485813137
     C        1.7122215633     2.3698544941     0.0903849091
     C        3.0638204994     2.3141692239     0.0802967060
     B        0.6975604944    -1.3718609833    -0.0084479862
     F        1.0253081726    -2.0912993093    -1.1358509477
     C       -0.4803537010     1.2587338496     0.0658750865
     C       -1.2678149486     0.1390238440     0.0086226396
     O       -0.7330624378    -1.0554046079    -0.0456033684
     C       -2.7357323274     0.1546921314     0.0055251020
     C       -3.4825621200     1.3323249738    -0.1006934648
     C       -4.8633969698     1.3179503829    -0.0966472239
     C       -5.5756448835     0.1059140991     0.0191235226
     C       -4.8216693147    -1.0810135199     0.1142839421
     C       -3.4411000218    -1.0489045708     0.1064830386
     N       -6.9505152235     0.0843950866     0.0367329764
     C       -7.6513258767    -1.1816030802     0.0605924687
     F        0.9911053963    -2.0625318338     1.1448614121
     C       -7.6946599339     1.3107211554    -0.1500871535
     H        1.1843469381     3.3154122373     0.1316194049
     H        3.6565341552     3.2239610965     0.1140317484
     H        5.7107832491     1.8930272079     0.0532395323
     O        7.0921661201    -0.4679261800    -0.0418564467
     H        3.0124456844    -2.2694310479    -0.1175394281
     H        5.4678912268    -2.3811323612    -0.1177278935
     H       -0.9197742662     2.2428760623     0.1324907597
     H       -2.8819269036    -1.9738829774     0.1805433134
     H       -5.3182639892    -2.0392902437     0.1946756195
     H       -5.3933244427     2.2569241350    -0.1906343402
     H       -2.9827690296     2.2893835158    -0.2054586127
     H       -8.7253746360    -0.9959614386     0.0765983700
     H       -7.4247763284    -1.7986796208    -0.8194460930
     H       -7.3993366102    -1.7626253540     0.9555453439
     H       -8.7615350082     1.0947519922    -0.0917356053
     H       -7.4601213443     2.0450222701     0.6297775610
     H       -7.4941998275     1.7755747437    -1.1252725418
     C        7.9368780490     0.6611937008     0.0014200415
     H        8.9573199926     0.2782295535    -0.0153081866
     H        7.7795227602     1.3123483277    -0.8670817048
     H        7.7823008348     1.2417951517     0.9190536750
 
