# Supplementary material for: Performance of Density Functional Approximations in Calculations of Electronic Two-Photon Transition Strengths of Fluorescent Dyes
Source: J Phys Chem A. 2025 May 24;129(22):4903–10. doi: 10.1021/acs.jpca.5c01509 (PMC12147207; doi:10.1021/acs.jpca.5c01509)
Supplement: Supplementary file 2 [file jp5c01509_si_002.zip › XYZ/12.xyz]

          35
optimization at the CAM-B3LYP/6-31G* lev
     C       -2.9754086561     0.9447839697     0.0444517218
     N       -3.8173053886    -0.1118705760    -0.0568636585
     C       -5.1472213626     0.0595227808    -0.2080540803
     C       -5.7165244514     1.3050339398    -0.2327353727
     C       -4.8747342581     2.4206065204    -0.0992696786
     C       -3.5198713253     2.2446334810     0.0353652153
     H       -5.7157637063    -0.8568160955    -0.3068514402
     H       -5.2933965233     3.4220221885    -0.1093957824
     H       -2.8297084373     3.0736264865     0.1253865938
     H       -6.7874032805     1.4121491547    -0.3517317442
     N       -1.6307473180     0.7833204772     0.1285040339
     B       -3.2495970865    -1.5893107685     0.0977131107
     O       -1.8129510328    -1.5106099197    -0.2140272316
     F       -3.8990608070    -2.3878168483    -0.8028009191
     C       -1.1242286551    -0.4120230068    -0.0413342182
     F       -3.4377094035    -1.9816507220     1.3974305457
     C        0.3207704974    -0.6039873159    -0.0806358011
     C        1.1830512054     0.4167888408     0.0349128529
     H        0.6368892688    -1.6333923256    -0.2071031330
     C        2.6400129437     0.3519003575     0.0209764758
     H        0.7496348287     1.4071664062     0.1546701224
     C        3.3747434010     1.5407324752     0.1479284084
     C        4.7550656898     1.5411941611     0.1403198265
     C        5.4516216206     0.3377015058     0.0042437842
     C        4.7431586469    -0.8593452345    -0.1230978288
     C        3.3564582487    -0.8410225318    -0.1133673675
     H        2.8421971517     2.4815635017     0.2547400264
     H        5.3230920962     2.4595512591     0.2385296764
     O        6.8024236052     0.4325940485     0.0074284796
     H        5.2608871352    -1.8044719523    -0.2287952070
     H        2.8252025674    -1.7819057775    -0.2120284705
     C        7.5600425432    -0.7523963241    -0.1249586895
     H        8.6056417303    -0.4457346855    -0.0965132961
     H        7.3644525606    -1.4479860144     0.6994872551
     H        7.3561640050    -1.2547742335    -1.0777908677
 
