# Supplementary material for: Performance of Density Functional Approximations in Calculations of Electronic Two-Photon Transition Strengths of Fluorescent Dyes
Source: J Phys Chem A. 2025 May 24;129(22):4903–10. doi: 10.1021/acs.jpca.5c01509 (PMC12147207; doi:10.1021/acs.jpca.5c01509)
Supplement: Supplementary file 2 [file jp5c01509_si_002.zip › XYZ/2.xyz]

          37
optimization at the CAM-B3LYP/6-31G* lev
     B        0.5242485352    -1.2436891775     0.0539332767
     N        1.4062778647     0.1042141464     0.1923780543
     C        0.7161118493     1.2449419145     0.3872765457
     C        1.3723434236     2.5096412265     0.3850538543
     C        2.6741435455     2.5802862201     0.0395539889
     C        3.4272764420     1.3934364960    -0.1754784832
     C        2.8009493016     0.1305430177     0.0146639946
     C       -0.7044103388     1.2470892310     0.5096674874
     H        0.7788226720     3.3954849145     0.5755289645
     H        3.1761973551     3.5384454083    -0.0575618782
     C        4.7911085740     1.4992623230    -0.5011273038
     C        3.6415643987    -1.0257174806     0.0611656126
     C        5.5598053395     0.3711433756    -0.5913775204
     H        5.2126124996     2.4873308930    -0.6589064222
     H        6.6120025197     0.4270481105    -0.8493159187
     C        4.9770970542    -0.8588028543    -0.2726923442
     C        3.2594619604    -2.4074963561     0.5358067482
     H        5.6097842750    -1.7409864353    -0.2501345442
     F        1.0467680548    -2.0010212168    -0.9582888314
     F        0.4835066838    -1.8674361450     1.2828449414
     C       -1.4450950134     0.1869571576     0.0799710180
     H       -1.1750477546     2.1688184207     0.8189798191
     C       -2.9170885014     0.1684580113    -0.0133943036
     O       -0.8495877200    -0.9024883540    -0.3349325548
     C       -3.5652241935    -1.0558393799    -0.2041779239
     C       -4.9476052992    -1.1229240745    -0.2842293700
     C       -5.6764537242     0.0490578750    -0.1756136334
     C       -5.0676033597     1.2808170020     0.0051446962
     C       -3.6851722151     1.3331676832     0.0826926828
     H       -2.9674722891    -1.9553849318    -0.2850711004
     H       -5.4654372205    -2.0643960775    -0.4270035670
     F       -7.0132618292    -0.0057292034    -0.2525647927
     H       -5.6776673392     2.1740995299     0.0730506046
     H       -3.2043590708     2.2975318924     0.2015421870
     H        2.5030302844    -2.3802504715     1.3161115820
     H        2.8572293406    -3.0175234308    -0.2727553401
     H        4.1514473056    -2.8978134385     0.9333269973
 
