# Supplementary material for: Performance of Density Functional Approximations in Calculations of Electronic Two-Photon Transition Strengths of Fluorescent Dyes
Source: J Phys Chem A. 2025 May 24;129(22):4903–10. doi: 10.1021/acs.jpca.5c01509 (PMC12147207; doi:10.1021/acs.jpca.5c01509)
Supplement: Supplementary file 2 [file jp5c01509_si_002.zip › XYZ/7.xyz]

          31
optimization at the CAM-B3LYP/6-31G* lev
     N       -2.8134059003     0.2315172126    -0.0525527831
     B       -1.9534022794     1.5586389747     0.1108732611
     C       -2.2076836505    -0.9740797493     0.0625455030
     C       -3.0038121847    -2.1352385971     0.0417404599
     C       -4.3642082950    -2.0313607666    -0.1168971033
     C       -4.9578356758    -0.7682375667    -0.2631820645
     C       -4.1470844142     0.3356315545    -0.2270778476
     N       -0.8577665401    -1.0900364517     0.1713759913
     H       -2.4987714767    -3.0872588376     0.1427524748
     H       -4.9780553571    -2.9263201460    -0.1358280984
     H       -6.0258583767    -0.6549228873    -0.4008002429
     H       -4.5147847866     1.3484746897    -0.3346555846
     O       -0.5643845242     1.1823925755    -0.2005816425
     F       -2.0585934748     1.9755841763     1.4118331459
     C       -0.1137892741    -0.0291321232     0.0009542167
     F       -2.4185150692     2.4782710193    -0.7877147171
     C        1.3480214865    -0.1677205812    -0.0040742478
     C        1.9433859232    -1.4301274847     0.1236415235
     C        3.3150848089    -1.5600087552     0.1207748747
     C        4.1274469125    -0.4268163954    -0.0123239566
     C        3.5465109157     0.8355067272    -0.1409087531
     C        2.1634316348     0.9546039853    -0.1349072940
     H        1.3041923152    -2.2989903206     0.2250573966
     H        3.7939114961    -2.5278917864     0.2187935170
     O        5.4601382515    -0.6581563294    -0.0047605046
     H        4.1567462005     1.7239293869    -0.2427059921
     H        1.7040711018     1.9312695484    -0.2306829711
     C        6.3358129740     0.4435781587    -0.1340986441
     H        7.3442835533     0.0311203845    -0.1030292630
     H        6.1863366577     0.9643083651    -1.0869431146
     H        6.2094073553     1.1545442332     0.6904644079
 
