# Supplementary material for: Performance of Density Functional Approximations in Calculations of Electronic Two-Photon Transition Strengths of Fluorescent Dyes
Source: J Phys Chem A. 2025 May 24;129(22):4903–10. doi: 10.1021/acs.jpca.5c01509 (PMC12147207; doi:10.1021/acs.jpca.5c01509)
Supplement: Supplementary file 2 [file jp5c01509_si_002.zip › XYZ/6.xyz]

          28
optimization at the CAM-B3LYP/6-31G* lev
     N       -2.4329854412     0.1959209846    -0.0469357777
     B       -1.6091133471     1.5469132597     0.1066163066
     C       -1.7937417042    -0.9921464307     0.0685500715
     C       -2.5574531971    -2.1748018804     0.0567875972
     C       -3.9212325649    -2.1090053354    -0.0936782170
     C       -4.5502775965    -0.8633072583    -0.2405691449
     C       -3.7700856837     0.2626674371    -0.2133991363
     N       -0.4402418366    -1.0703094291     0.1693649332
     H       -2.0258097400    -3.1122068072     0.1579446736
     H       -4.5102747415    -3.0205871869    -0.1056303458
     H       -5.6218510500    -0.7799440250    -0.3718216310
     H       -4.1662779944     1.2645804958    -0.3221242681
     O       -0.2118707620     1.2079310117    -0.2125794684
     F       -1.7169741515     1.9651348049     1.4068146039
     C        0.2727184946     0.0099281323    -0.0095361013
     F       -2.1047351505     2.4501751914    -0.7920301626
     C        1.7380489091    -0.0874058631    -0.0233554934
     C        2.3682749637    -1.3308465426     0.1047737968
     C        3.7455307552    -1.4278543511     0.0943371913
     C        4.5175954690    -0.2729637550    -0.0475950152
     C        3.9019800713     0.9717861471    -0.1769270454
     C        2.5200079932     1.0604049198    -0.1636101956
     H        1.7523771970    -2.2155896480     0.2130199878
     H        4.2481886998    -2.3833602607     0.1929413602
     O        5.8648956340    -0.4227846530    -0.0526656595
     H        4.5066698806     1.8688990660    -0.2851339895
     H        2.0330074973     2.0233593902    -0.2599628166
     H        6.2851171622     0.4433096008    -0.1550873738
 
