# Supplementary material for: Performance of Density Functional Approximations in Calculations of Electronic Two-Photon Transition Strengths of Fluorescent Dyes
Source: J Phys Chem A. 2025 May 24;129(22):4903–10. doi: 10.1021/acs.jpca.5c01509 (PMC12147207; doi:10.1021/acs.jpca.5c01509)
Supplement: Supplementary file 2 [file jp5c01509_si_002.zip › XYZ/14.xyz]

          34
optimization at the CAM-B3LYP/6-31G* lev
     C        3.3501075083    -0.8476044273    -0.1066390015
     C        2.6335543358     0.3466353909     0.0207513861
     C        3.3672822563     1.5374073161     0.1405177028
     C        4.7470430987     1.5383159134     0.1328721568
     C        5.4439834238     0.3336415043     0.0039787375
     C        4.7361792016    -0.8652212235    -0.1162683608
     C        1.1788005736     0.4109510181     0.0346112488
     C        0.3153145290    -0.6121386452    -0.0723344633
     C       -1.1247883129    -0.4157650331    -0.0336174221
     O       -1.8206749616    -1.5060701772    -0.1892916298
     B       -3.2700130237    -1.5810009506     0.0930326192
     F       -3.4783411644    -1.9844588538     1.3832932590
     O        6.7930824103     0.4291019298     0.0065434658
     C        7.5536000224    -0.7557103017    -0.1190246343
     N       -3.8137764011    -0.0946434764    -0.0566832466
     C       -2.9585102392     0.9566771481     0.0423354449
     C       -3.5289063329     2.2461187650     0.0330821943
     C       -4.8871185077     2.3559295504    -0.0991196992
     N       -5.7126781269     1.2922503942    -0.2317937632
     C       -5.1368615757     0.1202907808    -0.2057355523
     N       -1.6253479059     0.7932073384     0.1224502503
     F       -3.9023012290    -2.3613583212    -0.8306286076
     H       -5.7409300515    -0.7745013897    -0.3121426096
     H       -5.3676380222     3.3304346364    -0.1101035765
     H       -2.8764127024     3.1047487953     0.1196311085
     H        0.6298452269    -1.6428275605    -0.1900359228
     H        0.7449873828     1.4020301646     0.1462062446
     H        2.8341651836     2.4784989836     0.2415901982
     H        5.3150464859     2.4571799631     0.2254218748
     H        5.2548431165    -1.8103469570    -0.2164272275
     H        2.8192447252    -1.7892184562    -0.1999389599
     H        8.5982565331    -0.4461601630    -0.0922807140
     H        7.3591810560    -1.4462654423     0.7097137423
     H        7.3505350941    -1.2633335373    -1.0690649207
 
