# Supplementary material for: Performance of Density Functional Approximations in Calculations of Electronic Two-Photon Transition Strengths of Fluorescent Dyes
Source: J Phys Chem A. 2025 May 24;129(22):4903–10. doi: 10.1021/acs.jpca.5c01509 (PMC12147207; doi:10.1021/acs.jpca.5c01509)
Supplement: Supplementary file 2 [file jp5c01509_si_002.zip › XYZ/4.xyz]

          40
optimization at the CAM-B3LYP/6-31G* lev
     C       -3.6659557903     1.3308174697     0.0863111891
     C       -2.8972428796     0.1678284344    -0.0126594243
     C       -3.5516016058    -1.0503587127    -0.2090372657
     C       -4.9348375813    -1.1014998589    -0.2893089087
     C       -5.7077990601     0.0541827039    -0.1786563786
     C       -5.0476726515     1.2708774400     0.0051370467
     C       -1.4257161365     0.1838934941     0.0807415159
     O       -0.8289199050    -0.9065045232    -0.3292656818
     B        0.5457657733    -1.2449660344     0.0554273715
     F        0.5102062734    -1.8694890510     1.2846555106
     C       -7.2107356827    -0.0086033050    -0.2356993593
     N        1.4271212555     0.1031717953     0.1913707104
     C        0.7354269286     1.2437766610     0.3854276402
     C        1.3917994122     2.5091814773     0.3831893915
     C        2.6933383164     2.5806305927     0.0385397474
     C        3.4475330069     1.3938647327    -0.1762290983
     C        2.8218483194     0.1306853436     0.0134437424
     C        3.6637325316    -1.0247628396     0.0593515222
     C        4.9993789180    -0.8567364861    -0.2740448101
     C        5.5813049100     0.3736503283    -0.5916701924
     C        4.8112533662     1.5009760687    -0.5011663899
     C       -0.6837575683     1.2459976231     0.5068417282
     C        3.2828411472    -2.4075134168     0.5320969566
     F        1.0673516672    -2.0025603075    -0.9579381351
     H        0.7974332206     3.3945600398     0.5732649116
     H        3.1951005017     3.5390163800    -0.0581578227
     H        5.2317905591     2.4895766470    -0.6584615535
     H        6.6335708832     0.4306667264    -0.8491932343
     H        5.6325365137    -1.7386262308    -0.2520960973
     H       -1.1556937437     2.1692392806     0.8093606157
     H       -2.9598196988    -1.9535858668    -0.2964489894
     H       -5.4253232595    -2.0589871403    -0.4413205808
     H       -5.6272495042     2.1871241474     0.0768356600
     H       -3.1861178138     2.2961539043     0.2057550689
     H        2.5275780584    -2.3816303804     1.3135767438
     H        2.8788298675    -3.0159381746    -0.2767665129
     H        4.1756517019    -2.8985090472     0.9270422189
     H       -7.6332525170     0.9030671415    -0.6674998685
     H       -7.5524981167    -0.8584515230    -0.8327232180
     H       -7.6367040224    -0.1218943708     0.7681179462
 
