# Supplementary material for: Performance of Density Functional Approximations in Calculations of Electronic Two-Photon Transition Strengths of Fluorescent Dyes
Source: J Phys Chem A. 2025 May 24;129(22):4903–10. doi: 10.1021/acs.jpca.5c01509 (PMC12147207; doi:10.1021/acs.jpca.5c01509)
Supplement: Supplementary file 2 [file jp5c01509_si_002.zip › XYZ/3.xyz]

          40
optimization at the CAM-B3LYP/6-31G* lev
     B        0.4156070843    -1.0501878414     0.1272904649
     N        1.2275523470     0.3402802361     0.2346683279
     C        0.4756620074     1.4444744209     0.4035779597
     C        1.0580343646     2.7439786017     0.3614760890
     C        2.3471359904     2.8770243096    -0.0119162954
     C        3.1641423489     1.7289066742    -0.2053899361
     C        2.6184317265     0.4373548146     0.0419865121
     C       -0.9438319217     1.3682625253     0.5263519511
     H        0.4177223274     3.5998192860     0.5367942564
     H        2.7919102299     3.8584978816    -0.1478270069
     C        4.5120611115     1.9049760134    -0.5618492521
     C        3.5294452576    -0.6615369780     0.1224675417
     C        5.3475646372     0.8225735885    -0.6232418573
     H        4.8695895444     2.9100953716    -0.7637861121
     H        6.3903437330     0.9324082981    -0.9014634912
     C        4.8467886742    -0.4244390435    -0.2427695024
     C        3.2819506795    -2.0432164846     0.7097987069
     H        5.5372195270    -1.2604872677    -0.1844001686
     F        1.0027440987    -1.8220924474    -0.8364948122
     F        0.3719629457    -1.6304882116     1.3791496532
     C       -1.6210993538     0.2673723051     0.0955646538
     H       -1.4664073451     2.2655511153     0.8241338623
     C       -3.0883350041     0.1671522232    -0.0142012855
     O       -0.9601238539    -0.7895428815    -0.3087660748
     C       -3.6658689788    -1.0921835830    -0.2036953270
     C       -5.0414647784    -1.2357789042    -0.2987161783
     C       -5.8348731883    -0.1050766126    -0.2061725479
     C       -5.2968093988     1.1594738947    -0.0270192834
     C       -3.9203586181     1.2883888082     0.0653576015
     H       -3.0187074225    -1.9579831019    -0.2715212073
     H       -5.5050920143    -2.2052087204    -0.4406994929
     F       -7.1656442809    -0.2338824484    -0.2976128829
     H       -5.9558404528     2.0181907312     0.0280645899
     H       -3.4945309390     2.2784423378     0.1828408511
     H        2.3026072574    -2.1221805832     1.1659392972
     C        3.4987297379    -3.1992458643    -0.2712072428
     H        4.0023315813    -2.1470232095     1.5313769184
     H        3.3384891104    -4.1537549469     0.2395282401
     H        2.7979184285    -3.1353935587    -1.1024998662
     H        4.5171387468    -3.2082493012    -0.6732741285
 
