# Supplementary material for: Performance of Density Functional Approximations in Calculations of Electronic Two-Photon Transition Strengths of Fluorescent Dyes
Source: J Phys Chem A. 2025 May 24;129(22):4903–10. doi: 10.1021/acs.jpca.5c01509 (PMC12147207; doi:10.1021/acs.jpca.5c01509)
Supplement: Supplementary file 2 [file jp5c01509_si_002.zip › XYZ/18.xyz]

          38
optimization at the CAM-B3LYP/6-31G* lev
     C        2.9433735854    -1.0154970155    -0.1143614972
     C        2.2536183702     0.2002190905     0.0079540325
     C        3.0290438568     1.3612419895     0.1191425832
     C        4.4097456027     1.3278322487     0.1097487558
     C        5.0981025677     0.1038296631    -0.0138291043
     C        4.3205286692    -1.0710388311    -0.1259767269
     C        0.8076774882     0.3069448796     0.0241907503
     C       -0.0905628380    -0.6907747121    -0.0744515531
     C       -1.5191250002    -0.4487747308    -0.0336501366
     O       -2.2538716768    -1.5157005198    -0.1825225769
     B       -3.7019327444    -1.5404282142     0.1069703627
     F       -3.9187890309    -1.9265089326     1.4020519772
     N        6.4693257601     0.0526370420    -0.0246724194
     C        7.2395683793     1.2721308968     0.0946193560
     N       -4.1988067239    -0.0399714247    -0.0539134252
     C       -3.3080076617     0.9834106516     0.0375076263
     C       -3.8383905128     2.2912481299     0.0208845384
     C       -5.1917288385     2.4438419615    -0.1110570078
     N       -6.0524004239     1.4064874295    -0.2367946525
     C       -5.5141684619     0.2171664516    -0.2034480065
     N       -1.9830516711     0.7783174824     0.1169829311
     F       -4.3646546983    -2.3094464337    -0.8063228474
     C        7.1484193510    -1.2196739726    -0.1504677462
     H       -6.1466644538    -0.6585448460    -0.3035809308
     H       -5.6404227888     3.4333895977    -0.1280369408
     H       -3.1585709437     3.1290117927     0.1015934153
     H        0.1923927675    -1.7311265991    -0.1864742972
     H        0.4033357728     1.3112412784     0.1304368902
     H        2.5281867869     2.3208252148     0.2163152377
     H        4.9566829797     2.2573350623     0.1992874751
     H        4.8020443068    -2.0354963024    -0.2222406514
     H        2.3880066166    -1.9438101751    -0.2019484003
     H        8.2253777912    -1.0532033313    -0.1385893218
     H        6.9027475609    -1.8971491014     0.6770588939
     H        6.8958703738    -1.7256896790    -1.0908009382
     H        8.3016777365     1.0296524159     0.0662965815
     H        7.0301548062     1.9683517102    -0.7274093541
     H        7.0367751306     1.7916225559     1.0398067498
 
