# Supplementary material for: Performance of Density Functional Approximations in Calculations of Electronic Two-Photon Transition Strengths of Fluorescent Dyes
Source: J Phys Chem A. 2025 May 24;129(22):4903–10. doi: 10.1021/acs.jpca.5c01509 (PMC12147207; doi:10.1021/acs.jpca.5c01509)
Supplement: Supplementary file 2 [file jp5c01509_si_002.zip › XYZ/15.xyz]

          45
optimization at the CAM-B3LYP/6-31G* lev
     C       -2.9949726922     1.3213051547     0.2219654433
     C       -2.2102220606     0.1767316653     0.0471222761
     C       -2.8732544299    -1.0281003074    -0.2092607277
     C       -4.2504696441    -1.0954549036    -0.2804520480
     C       -5.0431366186     0.0559361955    -0.0978080969
     C       -4.3730140737     1.2717501061     0.1547187628
     C       -0.7469077192     0.1940448741     0.1238448640
     O       -0.1527531504    -0.9106228078    -0.2521704366
     B        1.2289686740    -1.2361908105     0.1166666911
     F        1.2158445235    -1.8238441245     1.3658027192
     N       -6.4140799239    -0.0017250673    -0.1650020963
     N        2.1127185666     0.1103909272     0.1908221055
     C        1.4226702295     1.2592745470     0.3552910706
     C        2.0849693815     2.5231111413     0.3040273087
     C        3.3811441486     2.5803709149    -0.0578941157
     C        4.1312808490     1.3844889031    -0.2444455315
     C        3.5054924745     0.1298938734    -0.0068412552
     C        4.3467349905    -1.0244592189     0.0634646023
     C        5.6789004280    -0.8699455166    -0.2921233573
     C        6.2588151498     0.3482009543    -0.6543722414
     C        5.4903077556     1.4790178974    -0.5891376773
     C        0.0102245696     1.2722906448     0.4950702552
     C        3.9703477931    -2.3921289864     0.5817616032
     F        1.7285218777    -2.0309064363    -0.8812330887
     H        1.4949458615     3.4157494701     0.4729062366
     H        3.8842234454     3.5338528328    -0.1903111405
     H        5.9098677064     2.4617414653    -0.7824507109
     H        7.3078645193     0.3957751989    -0.9267044292
     H        6.3101787303    -1.7525986259    -0.2516707319
     H       -0.4528889825     2.2131949094     0.7534131804
     H       -2.2827755900    -1.9256577352    -0.3496349012
     H       -4.7147956744    -2.0531747954    -0.4767709855
     H       -4.9342914440     2.1867020651     0.2932056284
     H       -2.5265422470     2.2825374497     0.4049563939
     H        3.2285780671    -2.3412479626     1.3748578673
     H        3.5499581930    -3.0217783225    -0.2021277761
     H        4.8684955499    -2.8749083945     0.9749651527
     C       -7.2007351330     1.1961057161     0.0319242560
     C       -7.0728301965    -1.2615305141    -0.4353735857
     H       -8.1513845823    -1.1051804822    -0.4538429139
     H       -6.7751417683    -1.6774069205    -1.4063102345
     H       -6.8532564739    -2.0107945695     0.3358427222
     H       -8.2588786775     0.9473870665    -0.0486362677
     H       -7.0326363827     1.6362687794     1.0231917125
     H       -6.9761774607     1.9621503142    -0.7216063121
 
