# Supplementary material for: Performance of Density Functional Approximations in Calculations of Electronic Two-Photon Transition Strengths of Fluorescent Dyes
Source: J Phys Chem A. 2025 May 24;129(22):4903–10. doi: 10.1021/acs.jpca.5c01509 (PMC12147207; doi:10.1021/acs.jpca.5c01509)
Supplement: Supplementary file 2 [file jp5c01509_si_002.zip › XYZ/5.xyz]

          43
optimization at the CAM-B3LYP/6-31G* lev
     C       -3.9007183647     1.2913070829     0.0700270088
     C       -3.0693668269     0.1708667392    -0.0125351909
     C       -3.6547892992    -1.0820405682    -0.2079665015
     C       -5.0322689062    -1.2082116608    -0.3034085191
     C       -5.8675732178    -0.0952906713    -0.2089931550
     C       -5.2761351860     1.1563919719    -0.0259595844
     C       -1.6023543359     0.2670089948     0.0972248373
     O       -0.9413563936    -0.7917172918    -0.3018698765
     B        0.4348991587    -1.0509623822     0.1299168873
     F        0.3962158903    -1.6311524931     1.3825169772
     C       -7.3642049056    -0.2393581525    -0.2820395744
     N        1.2477918196     0.3389057761     0.2341079494
     C        0.4956584775     1.4437424841     0.4018846260
     C        1.0795043964     2.7433187759     0.3589702979
     C        2.3683304056     2.8756153752    -0.0140952109
     C        3.1850992270     1.7266672651    -0.2069923921
     C        2.6387069237     0.4355576007     0.0407581836
     C        3.5497491945    -0.6633581520     0.1209526042
     C        4.8673710483    -0.4267578610    -0.2441568256
     C        5.3686054110     0.8199107900    -0.6244097779
     C        4.5329264949     1.9023691118    -0.5632092164
     C       -0.9225752806     1.3692711212     0.5239648264
     C        3.3023093704    -2.0455373342     0.7071884398
     C        3.5170264792    -3.2004629772    -0.2755702528
     F        1.0204316988    -1.8241342195    -0.8346819675
     H        0.4393334685     3.5994015588     0.5336911665
     H        2.8138297395     3.8567616670    -0.1502046536
     H        4.8905263561     2.9074695626    -0.7653242027
     H        6.4114548345     0.9296644084    -0.9024979797
     H        5.5573250330    -1.2632469427    -0.1859144854
     H       -1.4454478741     2.2686677203     0.8145269093
     H       -3.0142652656    -1.9525789961    -0.2825177945
     H       -5.4686882206    -2.1916591591    -0.4544861013
     H       -5.9050652115     2.0404206297     0.0331674135
     H       -3.4748094463     2.2817867854     0.1881554963
     H        2.3234630944    -2.1244073609     1.1643568933
     H        4.0238550070    -2.1508433557     1.5276019270
     H        3.3572515541    -4.1556236304     0.2341796894
     H        2.8146495885    -3.1350876308    -1.1053990959
     H        4.5347631684    -3.2092587808    -0.6794547967
     H       -7.8302693731     0.6453532678    -0.7249518816
     H       -7.6530062260    -1.1103516918    -0.8765312063
     H       -7.7947224231    -0.3687374164     0.7178988172
 
