# Supplementary material for: Performance of Density Functional Approximations in Calculations of Electronic Two-Photon Transition Strengths of Fluorescent Dyes
Source: J Phys Chem A. 2025 May 24;129(22):4903–10. doi: 10.1021/acs.jpca.5c01509 (PMC12147207; doi:10.1021/acs.jpca.5c01509)
Supplement: Supplementary file 2 [file jp5c01509_si_002.zip › XYZ/11.xyz]

          31
optimization at the CAM-B3LYP/6-31G* lev
     C        1.8112124158     0.9725830826    -0.1242117495
     C        0.9999255686    -0.1535512809     0.0013099268
     C        1.5976178876    -1.4121669721     0.1253003945
     C        2.9724522436    -1.5361534677     0.1241350966
     C        3.7885194237    -0.4035809004    -0.0033485349
     C        3.1935879280     0.8525007453    -0.1277224555
     C       -0.4651081458    -0.0200104909     0.0041064067
     O       -0.9176475454     1.1911278255    -0.1910323423
     B       -2.3097474085     1.5611616578     0.1178189951
     F       -2.7754654977     2.4820831114    -0.7783358025
     S        5.5340511843    -0.6853702994     0.0064757456
     N       -3.1640830017     0.2306433320    -0.0539789870
     C       -2.5549492470    -0.9733125799     0.0564567291
     C       -3.3455968811    -2.1371754968     0.0282729798
     C       -4.7064552965    -2.0376276007    -0.1325461646
     C       -5.3041229983    -0.7762516169    -0.2736331150
     C       -4.4976224531     0.3308145719    -0.2305317423
     N       -1.2035184993    -1.0843577981     0.1668824100
     F       -2.4198443888     1.9709306289     1.4201319728
     H       -2.8371744504    -3.0877824637     0.1254771291
     H       -5.3169064380    -2.9347261419    -0.1571249215
     H       -6.3722931279    -0.6661403805    -0.4127082833
     H       -4.8691020557     1.3427208242    -0.3337909074
     H        0.9623610882    -2.2844004445     0.2226204138
     H        3.4271456241    -2.5173473696     0.2215674025
     H        3.7977401302     1.7459606746    -0.2259577975
     H        1.3499216136     1.9486311700    -0.2174532487
     C        6.2315895644     0.9743999544    -0.1704570222
     H        7.3151901840     0.8431863215    -0.1677869014
     H        5.9376345342     1.4375184658    -1.1145924915
     H        5.9552810596     1.6195431124     0.6660274700
 
