# Supplementary material for: Performance of Density Functional Approximations in Calculations of Electronic Two-Photon Transition Strengths of Fluorescent Dyes
Source: J Phys Chem A. 2025 May 24;129(22):4903–10. doi: 10.1021/acs.jpca.5c01509 (PMC12147207; doi:10.1021/acs.jpca.5c01509)
Supplement: Supplementary file 2 [file jp5c01509_si_002.zip › XYZ/16.xyz]

          48
optimization at the CAM-B3LYP/6-31G* lev
     C       -3.2312762094     1.3378900977     0.2188079228
     C       -2.3960322081     0.2279212492     0.0549043418
     C       -3.0037367029    -1.0054504962    -0.2028806412
     C       -4.3760539004    -1.1328107082    -0.2860049236
     C       -5.2195410433    -0.0163113068    -0.1147548320
     C       -4.6051732126     1.2282286143     0.1398211188
     C       -0.9359120756     0.3091767565     0.1445632319
     O       -0.2894588193    -0.7691500799    -0.2264528655
     B        1.0926254089    -1.0298535932     0.1843473921
     F        1.0729393393    -1.5760685375     1.4540174545
     N       -6.5859901260    -0.1334977480    -0.1946694561
     N        1.9223697561     0.3483013423     0.2299891409
     C        1.1835184371     1.4680371739     0.3748540064
     C        1.7867797748     2.7589820509     0.2875825893
     C        3.0710367514     2.8638420448    -0.1046235205
     C        3.8715524770     1.6983134315    -0.2762221827
     C        3.3120207776     0.4221703222     0.0142683796
     C        4.2112165539    -0.6847448648     0.1114161662
     C        5.5274356225    -0.4749634998    -0.2767796503
     C        6.0390569560     0.7539705998    -0.6961775003
     C        5.2159936827     1.8476787053    -0.6536288426
     C       -0.2287178508     1.4194271882     0.5188486924
     C        3.9558653718    -2.0493509503     0.7345405568
     C        4.1384960797    -3.2293835436    -0.2245754326
     F        1.6470618567    -1.8421427708    -0.7684969641
     H        1.1601456005     3.6281592233     0.4464537193
     H        3.5279382138     3.8348146613    -0.2726333796
     H        5.5825719719     2.8427140626    -0.8875125172
     H        7.0794835945     0.8437735124    -0.9902135263
     H        6.2070910408    -1.3189354251    -0.2054437709
     H       -0.7331930070     2.3409481625     0.7696581112
     H       -2.3736540712    -1.8770548351    -0.3343727007
     H       -4.7966043334    -2.1105118764    -0.4824697796
     H       -5.2069123720     2.1182705669     0.2705095290
     H       -2.8065411648     2.3190795386     0.4025619548
     H        2.9839871532    -2.1043052998     1.2096372007
     H        4.6900738540    -2.1456462322     1.5448582635
     H        3.9745235305    -4.1706887870     0.3092905291
     H        3.4228924681    -3.1728236916    -1.0436745854
     H        5.1490629363    -3.2611820668    -0.6451637059
     C       -7.4259225792     1.0281048054    -0.0006910388
     C       -7.1872909626    -1.4228807839    -0.4593844449
     H       -8.4714368862     0.7338457259    -0.0920161185
     H       -7.2861626973     1.4720933172     0.9933754819
     H       -7.2281835020     1.8055276343    -0.7499439529
     H       -8.2712793104    -1.3130698926    -0.4907957692
     H       -6.8617109794    -1.8338828385    -1.4233167730
     H       -6.9441112796    -2.1554615170     0.3208715946
 
