# Supplementary material for: Performance of Density Functional Approximations in Calculations of Electronic Two-Photon Transition Strengths of Fluorescent Dyes
Source: J Phys Chem A. 2025 May 24;129(22):4903–10. doi: 10.1021/acs.jpca.5c01509 (PMC12147207; doi:10.1021/acs.jpca.5c01509)
Supplement: Supplementary file 2 [file jp5c01509_si_002.zip › XYZ/1.xyz]

          42
optimization at the CAM-B3LYP/6-31G* lev
     C        4.7724093988     1.0349876335     0.0269113205
     C        3.3603127490     1.0860529697     0.0368885185
     C        2.5967320688    -0.0968435725    -0.0246206279
     C        3.2805071476    -1.3340121072    -0.0983467850
     C        4.6477806407    -1.3641745414    -0.1039161916
     C        5.4133827462    -0.1789325736    -0.0409849742
     N        1.2097227475    -0.0439000723    -0.0072562602
     C        0.5644874968     1.1321974924     0.0665483894
     C        1.3110427311     2.3472379787     0.1254165399
     C        2.6643573656     2.3243235048     0.1119581548
     B        0.3863488203    -1.4179276375    -0.0162220947
     F        0.7377962666    -2.1285185228    -1.1408068510
     C       -0.8550634447     1.1826614134     0.0893669155
     C       -1.6106779336     0.0463856985     0.0085330869
     O       -1.0519116520    -1.1350064656    -0.0663601293
     C       -3.0839843102     0.0280345189     0.0053732328
     C       -3.8452223705     1.1788379970    -0.1945232138
     C       -5.2331769452     1.1394566395    -0.1851606179
     C       -5.8852428682    -0.0757100360     0.0264105485
     C       -5.1344835168    -1.2391146363     0.2194081568
     C       -3.7561179772    -1.1861277147     0.2047147737
     O       -7.2306051228    -0.2286795400     0.0566328425
     C       -8.0408260218     0.9120042250    -0.1335552457
     F        0.6887322998    -2.0967513957     1.1403775296
     H        0.7605842884     3.2789328348     0.1825651132
     H        3.2348791707     3.2475427782     0.1591195412
     H        5.3202949713     1.9682903257     0.0752165074
     O        6.7565011835    -0.3576132769    -0.0557821092
     H        2.7226166490    -2.2556135006    -0.1597537363
     H        5.1796402984    -2.3075874818    -0.1601493253
     H       -1.3204770242     2.1524925735     0.1851091724
     H       -3.1731001549    -2.0872792823     0.3507660175
     H       -5.6618129254    -2.1731585417     0.3783998319
     H       -5.7916196719     2.0521656650    -0.3506561561
     H       -3.3583886448     2.1295664365    -0.3826302703
     H       -9.0716817497     0.5639085029    -0.0669626251
     H       -7.8624636150     1.6652063219     0.6429844642
     H       -7.8745309192     1.3630090710    -1.1189747244
     C        7.5755523039     0.7900778850     0.0041622873
     H        8.6042566618     0.4305063878    -0.0188202767
     H        7.4024733611     1.4500621300    -0.8545072848
     H        7.4082782234     1.3526612858     0.9306314956
 
