# Supplementary material for: Performance of Density Functional Approximations in Calculations of Electronic Two-Photon Transition Strengths of Fluorescent Dyes
Source: J Phys Chem A. 2025 May 24;129(22):4903–10. doi: 10.1021/acs.jpca.5c01509 (PMC12147207; doi:10.1021/acs.jpca.5c01509)
Supplement: Supplementary file 2 [file jp5c01509_si_002.zip › XYZ/9.xyz]

          41
optimization at the CAM-B3LYP/6-31G* lev
     C       -3.3559844499     1.1671540023     0.1269836458
     C       -2.5486238489     0.0367526212     0.0058626509
     C       -3.1681775686    -1.2022835584    -0.2108643971
     C       -4.5415521204    -1.3035688174    -0.2895086811
     C       -5.3393348732    -0.1630384112    -0.1574721644
     C       -4.7393397866     1.0796847242     0.0500462261
     C       -1.0815036544     0.0987663416     0.0970411043
     O       -0.4525838791    -0.9733982008    -0.3130838724
     B        0.9346829451    -1.2691294883     0.0632504723
     F        0.9250371188    -1.8949660602     1.2925492735
     O       -6.6752910028    -0.3629732033    -0.2486815533
     N        1.7746869484     0.1039820244     0.1930884630
     C        1.0488457210     1.2234067834     0.3903084152
     C        1.6680508452     2.5081950698     0.3862936033
     C        2.9650145309     2.6188885599     0.0363976450
     C        3.7539274481     1.4551819460    -0.1827908301
     C        3.1673550473     0.1738005670     0.0087772597
     C        4.0440779110    -0.9554590563     0.0498764115
     C        5.3727427830    -0.7470385107    -0.2894063371
     C        5.9158674118     0.5003579521    -0.6083927903
     C        5.1121208794     1.6037657679    -0.5134691584
     C       -0.3676617526     1.1839523360     0.5182341367
     C        3.7075905272    -2.3496560540     0.5228307451
     F        1.4716367749    -2.0118563371    -0.9534467858
     H        1.0483241163     3.3753394503     0.5795576753
     H        3.4375456655     3.5919371068    -0.0613264750
     H        5.5017803175     2.6048187115    -0.6717340800
     H        6.9647753322     0.5894912259    -0.8704982157
     H        6.0321200777    -1.6096038308    -0.2712354823
     H       -0.8645209157     2.0945473673     0.8193600753
     H       -2.5478952459    -2.0846073502    -0.3117429506
     H       -5.0291245246    -2.2584177535    -0.4516126505
     H       -5.3347736302     1.9790569229     0.1439471188
     H       -2.9089336530     2.1451630775     0.2681031358
     H        2.9564225239    -2.3473811900     1.3086849344
     H        3.3172124929    -2.9689722155    -0.2844577761
     H        4.6170043080    -2.8141543897     0.9119445814
     C       -7.5325209361     0.7518397038    -0.1191714889
     H       -8.5467825662     0.3648509913    -0.2176887786
     H       -7.4217982249     1.2315597055     0.8604224911
     H       -7.3500097799     1.4923063627    -0.9068501500
 
