# Supplementary material for: Performance of Density Functional Approximations in Calculations of Electronic Two-Photon Transition Strengths of Fluorescent Dyes
Source: J Phys Chem A. 2025 May 24;129(22):4903–10. doi: 10.1021/acs.jpca.5c01509 (PMC12147207; doi:10.1021/acs.jpca.5c01509)
Supplement: Supplementary file 2 [file jp5c01509_si_002.zip › XYZ/17.xyz]

          39
optimization at the CAM-B3LYP/6-31G* lev
     C       -3.3265443055     0.9720940753     0.0390789301
     N       -4.2035103209    -0.0573243972    -0.0531035126
     C       -5.5276042712     0.1560818994    -0.2036380817
     C       -6.0568822903     1.4185204536    -0.2365120919
     C       -5.1787686060     2.5076269557    -0.1121167370
     C       -3.8306359976     2.2893434148     0.0216588194
     H       -6.1252423020    -0.7423610657    -0.2950055723
     H       -5.5650708645     3.5219471816    -0.1287605293
     H       -3.1139996120     3.0963327874     0.1047070458
     H       -7.1239336864     1.5592758924    -0.3548658820
     N       -1.9895319911     0.7693203056     0.1220762368
     B       -3.6828441846    -1.5499631990     0.1116836383
     O       -2.2462945312    -1.5205397026    -0.2031632960
     F       -4.3604910262    -2.3348704723    -0.7812489283
     C       -1.5192838327    -0.4442757238    -0.0400104290
     F       -3.8824671803    -1.9274758823     1.4148608863
     C       -0.0849794803    -0.6822482544    -0.0810713240
     C        0.8115883935     0.3132003205     0.0236781112
     H        0.1992890504    -1.7217684864    -0.1994117439
     C        2.2605533540     0.2057127903     0.0071799270
     H        0.4079061753     1.3171584427     0.1360614555
     C        3.0367294308     1.3645534482     0.1249682390
     C        4.4183421976     1.3302837098     0.1156251010
     C        5.1057281541     0.1074955510    -0.0146797304
     C        4.3276488333    -1.0652472088    -0.1335506355
     C        2.9496531144    -1.0087494292    -0.1217945325
     H        2.5367552031     2.3240827609     0.2275511950
     H        4.9656043889     2.2591882091     0.2106046991
     N        6.4789001105     0.0553996008    -0.0255418059
     H        4.8081858740    -2.0297582487    -0.2352075320
     H        2.3937420085    -1.9362662407    -0.2146404570
     C        7.1561191969    -1.2163452151    -0.1583750550
     C        7.2488672400     1.2734428911     0.1008671492
     H        8.2334384302    -1.0514429280    -0.1452501589
     H        6.9095790270    -1.8989580408     0.6649385820
     H        6.9034253310    -1.7174043831    -1.1015698214
     H        8.3111236027     1.0311254495     0.0716251706
     H        7.0401616002     1.9750361656    -0.7170596268
     H        7.0460457862     1.7883566594     1.0488013495
 
